# Supplementary material for: Plasmodium, the Apicomplexa Outlier When It Comes to Protein Synthesis
Source: Biomolecules. 2023 Dec 29;14(1):46. doi: 10.3390/biom14010046 (PMC10813123; doi:10.3390/biom14010046)
Supplement: Supplementary file 1 [file biomolecules-14-00046-s001.zip]

Archive with 1 entries (1 files):
- biomolecules-2762735-supplementary.pdf
